# Supplementary material for: Radical-Scavenging Activatable and Robust Polymeric Binder Based on Poly(acrylic acid) Cross-Linked with Tannic Acid for Silicon Anode of Lithium Storage System
Source: Nanomaterials (Basel). 2022 Sep 30;12(19):3437. doi: 10.3390/nano12193437 (PMC9565638; doi:10.3390/nano12193437)
Supplement: Supplementary file 1 [file nanomaterials-12-03437-s001.zip]

Archive with 1 entries (1 files):
- nanomaterials-1900081-supplementary.pdf
